# Supplementary material for: Effects of a standard high-fat diet with or without multiple deficiencies on bone parameters in ovariectomized mature rat
Source: PLoS One. 2017 Sep 26;12(9):e0184983. doi: 10.1371/journal.pone.0184983 (PMC5614430; doi:10.1371/journal.pone.0184983)
Supplement: S2 Table — (XLS) [file pone.0184983.s004.xls]

## Sheet: Sheet1
histomorphometry of right femur
	%Tb.Ar	Tb.Th(μm)	Tb.N(mm-1)	Tb.Sp(μm)
SSCD	0.555813	116.372	4.79999	92.2946
	0.40649	69.9364	5.82135	101.986
	0.555813	102.824	4.63015	116.2
	0.50429	108.208	4.65963	106.429
	0.43675	85.3472	5.13839	109.428
	0.4721	109.874	4.41174	122.031
SHFD	0.666543	223.887	3.1889	107.033
	0.600205	175.767	3.445	116.606
	0.552517	165.337	3.39633	132.029
	0.653825	291.06	2.27462	156.734
	0.61443	209.66	2.95156	131.734
	0.70581	230.638	3.06	96.1351
SHFDD	0.371413	90.7366	6.43131	115.124
	0.51974	122.131	4.40522	108.56
	0.408675	98.623	4.1544	142.345
	0.378023	81.1054	5.34023	117.506
	0.34556	81.1439	5.63989	116.752
OVX	0.378187	90.0429	4.31197	149.756
	0.33649	68.962	5.02621	134.282
	0.420857	106.336	3.95866	148.865
	0.312595	67.5364	4.60733	150.433
	0.416645	81.0682	5.13689	113.661
	0.390545	73.304	5.32775	114.402
OVX-HFD	0.448513	110.837	4.05606	136.835
	0.44818	92.6937	4.82997	114.586
	0.356183	83.7799	4.26894	152.283
	0.411853	107.087	3.85078	152.795
	0.441957	112.328	3.97214	140.689
	0.411845	107.113	3.84454	153.068
OVX-HFDD	0.41279	117.077	3.57952	169.832
	0.26957	41.7676	4.07399	154.907
	0.374847	85.0995	4.53346	138.539
	0.40537	107.764	3.76	158.074
	0.291923	61.0581	3.5973	197.142
	0.33266	67.3728	4.94373	136.045
