# Supplementary material for: Effects of a standard high-fat diet with or without multiple deficiencies on bone parameters in ovariectomized mature rat
Source: PLoS One. 2017 Sep 26;12(9):e0184983. doi: 10.1371/journal.pone.0184983 (PMC5614430; doi:10.1371/journal.pone.0184983)
Supplement: S4 Table — (XLS) [file pone.0184983.s006.xls]

## Sheet: Sheet1
bone strength of left femur
	Maxium load（N）	Maxium strain(mm)	Elastic load (N)	Flex strain(mm)	flex modulus(Mpa)
SSCD	151.998	0.385	93.381	0.179	11030.4
	160.889	0.711	143.487	0.435	4898.66
	145.477	0.381	120.696	0.229	7607.19
	162.079	0.511	111.424	0.239	7545.97
	131.391	0.482	106.697	0.286	7074.72
	148.66	0.4	119.26	0.28	8772.97
SHFD	229.173	0.703	170.49	0.296	7030.49
	210.64	0.56	175.45	0.28	7296.16
	195.526	0.555	173.576	0.316	8333.54
	216.042	0.83	141.485	0.5	3642.29
	197.77	0.74	167.54	0.55	6629.65
	202.68	0.46	141.06	0.24	6795.55
SHFDD	131.526	0.915	116.988	0.719	6347.73
	197.77	0.736	167.54	0.551	6629.65
	168.806	0.846	99.109	0.492	6349.81
	110.851	0.455	81.926	0.273	6338.14
	179.249	0.699	137.401	0.432	7136.55
	170.4	0.494	147.85	0.346	6330.78
OVX	175.647	0.953	122.206	0.507	1540.15
	168.528	0.524	116.707	0.256	5941.23
	164.431	0.641	127.586	0.276	4716.56
	131.133	0.402	91.474	0.214	6412.4
	168.428	0.493	118.603	0.22	7884.56
OVX-HFD	189.075	0.761	147.084	0.432	7576.57
	197.603	0.688	150.185	0.452	5588.06
	140.543	0.661	78.443	0.231	4798.42
	162.733	0.459	142.08	0.343	4685.15
	153.356	1.06	109.819	0.6	4880.29
	172.2	0.58	126.21	0.29	7118.74
OVX-HFDD	120.583	0.888	81.151	0.575	8217.31
	95.618	0.773	60.216	0.46	5262.62
	151.899	0.535	101.28	0.288	7064.39
	108.068	0.415	73.334	0.216	5346.59
	151.288	0.513	92.84	0.258	7777.35
